# Supplementary material for: From Metagenomics to Discovery of New Viral Species: Galium Leaf Distortion Virus, a Monopartite Begomovirus Endemic in Mexico
Source: Front Microbiol. 2022 Apr 25;13:843035. doi: 10.3389/fmicb.2022.843035 (PMC9083202; doi:10.3389/fmicb.2022.843035)
Supplement: Supplementary file 2 [file Table_1.xlsx]

## Sheet: Supplementary Table 1
Supplementary Table 1. New World DNA-A Begomovirus sequences used in the present study. Virus name, acronyms, and accession numbers are shown
Virus name	Acronym	Accession number
Abutilon mosaic virus	AbMV	NC_001928.2
African cassava mosaic virus	ACMV	NC_001467.1
Apple geminivirus 1	AGV1	NC_026760.1
Alfalfa leaf curl virus	ALCV	NC_027714.1
Bean golden mosaic virus (Guatemala isolate)	BGMV-GT	M91604.1
Bean golden mosaic virus (Brazil isolate)	BGMV-BZ	M88686.1
Beet curly top Iran virus	BCTIV	NC_010417.1
Beet curly top virus	BCTV	NC_001412.1
Blechum interveinal chlorosis virus	BlelCV	JX827487.1
Boerhavia yellow spot virus	BoYSV	NC_038439.1
Bhendi yellow vein India virus	BYVIV	JQ359503.1
Bhendi yellow vein mosaic virus	BYVMV	FN645917.1
Citrus chlorotic dwarf associated virus	CCDaV	NC_018151.1
Chino del tomate virus	CdTV	DQ347945.1
Chilli leaf curl virus	ChiLCV	DQ673859.1
Cotton leaf curl Burewala virus	CLCBV	JF502355.1
Cotton leaf curl Rajasthan virus	CLCRV	KM096468.1
Cleome leaf crumple virus	CleLCrV	HM195184.1
Corchorus yellow vein virus	CoYVCUV	MF773912.1
Eragrostis curvula streak virus	ECSV	NC_012664.1
French bean severe leaf curl virus	FBSLCV	KC699544.1
Galium leaf distortion virus 1	GLDV-1	OL689630
Galium leaf distortion virus 2	GLDV-2	OL689631
Grapevine red blotch virus	GRBV	JQ901105.2
Ipomoea yellow vein virus	IYVV	EU839578.2
Jatropha mosaic virus	JMV	KJ174333.1
Mulberry crinkle-associated virus	MCLV	KR131749.1
Maize streak virus	MSV	NC_001346.2
Mungbean yellow mosaic India virus	MYMIV	AM950268.1
Okra leaf curl virus	OLCV	GQ245760.1
Opuntia virus 1	OpV1	MN100000.1
Pepper golden mosaic virus	PepGMV	NC_004101.1
Pepper leaf curl Bangladesh virus	PepLCBV	DQ116881.1
Pepper Huasteco Yellow Vein Virus	PHYVV	NC_001359.1
Potato yellow mosaic virus	PYMV	FR851300.1
Sida chlorotic mottle virus	SiCMoV	NC_038990.1
Sida golden mosaic Liguanea virus	SiGMLV	HE806444.1
Sida golden mosaic virus	SiGMV	NC_002046.1
Sida golden yellow vein virus	SiGYVV	U77964.1
Sida mosaic Bolivia virus 2	SiMBoV2	KJ742421.1
Sida mosaic Sinaloa virus	SiMSiV	NC_008059.1
Sida mottle Alagoas virus	SiMoAV	KX896425.1
Squash leaf curl Philippines virus	SLCuPV	EF199774.1
Solanum mosaic Bolivia virus	SoMBoV	KJ592721.1
Sweet potato leaf curl China virus	SPLCCNV	DQ512731.1
Sweet potato leaf curl Georgia virus	SPLCGV	AF326775.1
Sweet potato leaf curl virus	SPLCV	FJ969837.1
Sweet potato leaf curl virus	SPLCV	MH602265.1
Tobacco leaf curl Dominican Republic virus	TbLCDOV	MH514011.1
Turnip curly top virus	TCTV	NC_014324.1
Tomato apical leaf curl virus	ToALCV	MG491195.1
Tomato chino La Paz virus	ToChLPV	NC_005843.1
Tomato chlorotic mottle virus	ToCMoV	AY090557.1
Tomato golden mosaic virus (Guatemala strain)	TGMV-GT	AF132852.2
Tomato leaf curl purple vein virus	ToLCPVV	KY196217.1
Tomato leaf curl Palampur virus	ToCPalV	KC456161.1
Tomato leaf deformation virus	ToLDeV	JX501506.1
Tomato leaf curl Karnataka virus	ToLCKaV	KF551586.1
Tomato leaf curl purple vein virus	ToLCPVV	KY196217.1
Tomato leaf curl Rajasthan virus	ToLCRaV	DQ339117.1
Tomato leaf deformation virus	ToLDeV	JX501504.1
Tomato leaf distortion virus	ToLDV	NC_038474.1
Tomato mosaic Havana virus	ToMHaV	Y14874.1
Tomato mottle leaf curl virus	ToMoLCV	KX896403.1
Tomato mottle virus	ToMoV	NC_001938.1
Tomato mottle wrinkle virus	ToMoWV	JQ714137.1
Tomato severe leaf curl virus	ToSLCV	JN680352.1
Tomato twisted leaf virus	ToTLV	MK440292.1
Tomato yellow spot virus	ToYSV	FJ538207.1
Tomato pseudo-curly top virus	TPCTV	NC_003825.1
Tomato yellow leaf curl virus	TYLCV	NC_004005.1
Watermelon chlorotic stunt virus	WmCSV	AJ245652.1

## Sheet: Supplementary Table 2
Supplementary Table 2. Nucleotide identities (for total genomes, and IR regions) and amino acid identities and similarities (for coding regions) of Galium leaf distortion virus (GLDV) isolates and closed related begomoviruses
			% identitiy (% similarity for amino acids) for genomic región
Begomovirus speciesa	Collection year	Geogrphic locationb	Total	IR (Total)	IR	IR	AV1		AC1		AC2		AC3		AC4		AC5
					(Left)	(Rigth)
			nt	nt	nt	nt	nt	aa	nt	aa	nt	aa	nt	aa	nt	aa	nt	aa
GLDV-1	2014	MX
GLDV-2	2014	MX	91.34	91.59	85	92.2	92.5	97.58 (98.79)	93.24	94.07 (96.61)	86.56	79.69 (86.72)	86.47	82.58 (87.88)	94.57	89.41 (90.59)	95.63	88.16 (73.33)
ToLDeV-JX501506.1	2010	PE	74.7	45.54	52	57.4	79.92	87.5 (92.03)	76.98	79.6 (86.16)	79.33	70.31 (84.50)	81.2	75.76 (87.12)	84.5	64.71 (77.65)	84.52	62.65 (55.24)
SiCMoV-NC_038990.1	2010	BR	74.53	48.56	71.7	46.2	80.3	87.4 (90.84)	76.15	75.71 (84.46)	80.1	71.88 (82.17)	79.45	71.97 (83.33)	85.27	65.88 (68.97)	83.33	63.86 (59.05)
BoYSV-NC038439.1	2006	MX	74.5	53.07	66.4	51.8	77.64	83.47 (90.44)	77.39	79.07 (84.46)	75.45	68.75 (79.07)	78.95	71.97 (81.82)	86.05	74.12 (76.47)	81.33	59.46 (49.52)
SiMoAV-KX896425.1	2014	BR	73.64	46.3	66.4	50.7	81.12	89.92 (92.03)	75.05	75.92 (82.32)	77.52	65.62 (79.07)	80.2	72.73 (83.33)	81.78	61.18 (68.24)	80.89	55.41 (49.52)
CdTV-DQ347945.1	2006	MX	73.33	48.35	58.4	44.7	79.92	87.9 (91.63)	75.89	77.9 (84.46)	75.45	60.94 (68.22)	79.2	71.21 (84.85)	86.43	71.76 (74.71)	82.54	57.83 (42.75)
SiMoBoV2-KJ742421.1	2013	AR	72.68	43.19	61.8	44.6	80.19	88.31 (90.44)	76.37	77.05 (84.96)	75.71	61.72 (76.74)	77.94	72.73 (85.58)	84.88	71.76 (74.71)	80.89	54.05 (42.86)
a Top six most closely related NW begomovirus DNA-A componets with GLDV isolates. Underlined identities show divergent sequences between GLDV isolates. Accession numbers of viral isolates are shown. Begomovirus acronyms are summarized in Supplementary Table 1.
b AR, Argentina; BR, Brazil; MX, Mexico; PE, Peru.
